# Supplementary material for: Ionomer Membranes Produced from Hexaarylbenzene-Based Partially Fluorinated Poly(arylene ether) Blends for Proton Exchange Membrane Fuel Cells
Source: Membranes (Basel). 2022 May 31;12(6):582. doi: 10.3390/membranes12060582 (PMC9231265; doi:10.3390/membranes12060582)
Supplement: Supplementary file 1 [file membranes-12-00582-s001.zip]

Archive with 1 entries (1 files):
- membranes-1728770-supplementary.pdf
